# Supplementary material for: Shape Fidelity Evaluation of Alginate-Based Hydrogels through Extrusion-Based Bioprinting
Source: J Funct Biomater. 2022 Nov 7;13(4):225. doi: 10.3390/jfb13040225 (PMC9680455; doi:10.3390/jfb13040225)
Supplement: Supplementary file 1 [file jfb-13-00225-s001.zip]

Archive with 1 entries (1 files):
- jfb-1971278-supplementary.pdf
